# Supplementary material for: DRD2 activation inhibits choroidal neovascularization in patients with Parkinson’s disease and age-related macular degeneration
Source: J Clin Invest. 2024 Jul 16;134(17):e174199. doi: 10.1172/JCI174199 (PMC11364393; doi:10.1172/JCI174199)
Supplement: Supporting data values [file jci-134-174199-s058.xlsx]

## Sheet: 1B SNpc TH+neurons count 
PBS	MPTP PBS	MPTP Benserazide + LDOPA
10560	6330	5890
12010	6048	6250
10090	5500	6870
10680	5356	5890
10220	6154	7340
	4808	7150
	5400	6910
	8450	5720
	7800	8150
	6290	5980
	6580	6450
	5790	7780
	7150	6320

## Sheet: 1D MPcount MPTP exp
PBS	MPTP PBS	MPTP Benserazide + LDOPA
73.5017	65.4919	34.395
50.8858	46.6453	98.9445
21.9091	42.4048	47.1164
36.0441	64.5495	84.8096
99.6513	98.4734	65.0207
63.6072	86.6943	71.617
79.8624	88.5789	86.6943
50.8858	56.0686	58.4244
61.487	52.2993	30.6257
46.6453	57.0109	40.5201
	73.5016	62.6649
	19.7889	70.6747
	24.5006	43.8183
	104.599	43.8183
	49.4723	42.876
	89.0501	83.8673
	59.8379	48.5299
	35.3373	53.7127
	56.5397	18.3754
	47.5876	80.5691
	53.7127	91.1703
	63.136	60.7802
	62.6649	21.9092
		34.6306

## Sheet: 1E CNVquant MPTPex
PBS	MPTP PBS	MPTP Benserazide + LDOPA
0.0209909	0.0236268	0.016276
0.0297147	0.027574	0.0137776
0.0197664	0.0188584	0.008374
0.0254107	0.0317324	0.015644
0.0242512	0.0306596	0.0203776
0.0221493	0.02809	0.0203296
0.0130181	0.0309776	0.0120564
0.0228324	0.0393724	0.0121056
0.0219836	0.0238468	0.0162332
0.0294552	0.021328	0.0164556
	0.0314056	0.0105755
	0.0247984	0.0156709
	0.0278844	0.0116395
	0.0186764	0.0192437
	0.0234604	0.0299771
	0.0145256	0.0133989
	0.0229512	0.0159488
	0.0283004	0.0156587
	0.019912	0.023784
	0.0291189	0.0275648
	0.0373125	0.0180917
	0.0208352	0.0158901
	0.0292555	0.0162363
		0.0206667

## Sheet: 1G MP count Bens L-Dopa 4 7 10
	day 4				day 7				day 10
PBS D4	Benserazide D4	Benserazide + LDOPA D4		PBS D7	Benserazide D7	Benserazide + LDOPA D7		PBS D10	Benserazide D10	Benserazide + LDOPA D10
77.5	88	27.5		96	39	95		70.6667	29	25
55.5	52	41		58.6	50	35		29.6667	21.17	41.6667
86.5	82.5	28		67	43.5	89		61.6667	81.49	56
70	33.5	117.5		53	58	70		46	26.1	65.3333
55.5	78	61		62.3	71	45		14.3333	27.55	38
48	48	66.5		62.6	43	80		43.6667	45.82	30.3333
40	38	41.5		81	58	37		17.3333	27.55	22
24	69	44.5		63	37.5	19		41	16.24	22.6667
70	34	91.5		60.6	78	11		39.6667	20.88	81.6667
103	69.5	44.5		33	88.5	51		31.6667	49.3	51.3333
33.5	55	32		44.3	43.5	39		54	31.9	23.1333
98.5	86	54		26.6	41.5	50		25.3333	46.69	20.3
80		58		71		53		22.04	47.85	26.1
29		36				111		22.8133	24.94	21.46
72.5		47				78		41.5667	16.24	21.0733
66.5		20				42		104.787	85.26	19.9133
55						35		40.4067	20.59	55.2933
65						26		16.1433	42.63	100.92
						39		62.7367	54.23	99.76
								34.7033		43.5
										49.88
										35.96
										11.6
										60.32
										45.24
										13.34

## Sheet: 1I CNVquant Bens L-Dopa 4 7 10
	day 4				day 7				day 10
CTL D4	Benserazide D4	Benserazide + L-DOPA D4		CTL D7	Benserazide D7	Benserazide + L-DOPA D7		CTL D10	Benserazide D10	Benserazide + L-DOPA D10
0.0181377	0.0185819	0.00898878		0.0165476	0.0179161	0.00639032		0.0155722	0.0155624	0.010906
0.0214629	0.0153101	0.0102144		0.026611	0.0174263	0.0250434		0.0150939	0.0165469	0.0123303
0.0217033	0.0215146	0.01525		0.0372136	0.0203162	0.0171572		0.0185153	0.0151457	0.0134482
0.0182897	0.015254	0.010891		0.0233849	0.0251924	0.00971749		0.0121698	0.0192434	0.00772864
0.0159732	0.00786771	0.0143257		0.0174929	0.0160399	0.0132858		0.0165788	0.0135536	0.00895417
0.0169516	0.0174546	0.00891358		0.0173002	0.0184828	0.00777246		0.01476	0.012369	0.0114726
0.016702	0.0125978	0.0120884		0.0143771	0.0245217	0.0112092		0.0227814	0.0127169	0.011177
0.0162783	0.0204957	0.010812		0.0197011	0.0381237	0.0110504		0.0177999	0.0163496	0.0130873
0.0138852	0.0149796	0.00943435		0.0177018	0.0232041	0.0118026		0.0163844	0.0142246	0.00712746
0.0149925	0.0128129	0.00889471		0.0325977	0.0191782	0.0154197		0.0155879	0.0120647	0.00915606
0.0177587	0.0148669	0.013782		0.0323022	0.0326664	0.0125841		0.0126826	0.0200405	0.00728335
0.0123967	0.0158195	0.0152869		0.0209666	0.020527			0.0108311	0.0148151	0.00954681
0.0148896		0.0114929		0.0135137				0.0138027	0.0141186	0.0105167
0.0154643		0.0109762						0.0106927	0.015957	0.0114097
0.0182692		0.0130081						0.0110525	0.0154208	0.0154096
0.0175598		0.00923623						0.0121737	0.0205207	0.0153291
0.0127876								0.0170439	0.0255655	0.00806248
0.0163651								0.0108693	0.0148986	0.00915217
								0.0113017	0.00981006	0.0112697
								0.0138881	0.0222186	0.0130732
										0.0111109
										0.00907515
										0.0108366
										0.00994621
										0.00922073
										0.00842629

## Sheet: 2A Ddc(m) RT-PCR
		Retina	Choroid+RPE	RPE
		1.13669	0.159116	0.401808
		1.26581	0.253025	1.09138
		0.608304	0.113025	1.14221
				0.965471

## Sheet: 2B DDC(h) RT-PCR
hRPE	HCEC
1.16409	0.00052269
0.990623	0.00026939
0.867169	0.00043793

## Sheet: 2D Vasc Sprouting Dopamine etc 
PBS	Dopamine	Benserazide	L-DOPA	L-DOPA+Benserazide
21.3994	3.34185	6.18607	3.39768	3.35215
9.15168	2.27852	5.53624	2.78733	3.82048
7.53826	5.64196	6.9898	3.83847	2.61426
1.99224	5.24653	5.1461	7.52303	3.89724
13.3818	3.94547	7.33402	8.52831	3.97793
11.0813	4.46508	6.15712	3.65108	3.39118
4.70849	2.54439	5.42426	2.2203	4.19253
7.67794	3.26785	7.66229	3.35067	6.14355
4.94809	6.28096	10.6747	3.84557	4.4167
4.92743	3.03795	5.61996	4.85621	6.66306
9.64327	4.80347	6.53915	5.21787	4.07883
19.427	4.60143	8.47933	2.60087	5.2666
8.77992		10.3763	4.28117	11.967
11.5904		8.34401	4.58782	8.66066
9.49001		9.77334	3.87309	12.4276
7.45982		6.66111	7.64288	19.2204
7.57415		14.1657	7.52877	8.53855
8.57378		6.73377	8.20615	5.43238
6.30041		6.73443	5.62147	5.03347
9.63466		15.2093	3.11456	9.7736
18.9793			4.8698	8.47025
4.51853			6.07205	7.68716
5.073			4.42865
17.1166			6.19806
4.03415			3.65763
8.27444			1.84478
6.25148			4.1163
14.5659			4.10387
10.1235			3.48135
15.5139			3.07787
10.8319			3.59153
5.86043			2.69862
15.9526			3.22905
5.4877			2.83224
2.86418			1.96316
8.96223			2.80538
4.62301			2.66663
5.72446
14.5349
9.69488
5.54332
4.90607
6.74977
7.25845
11.4891
21.9421
13.6975
4.73313
9.28036
9.57982
8.10148
10.3656
9.59439
8.88834
10.483
7.12917
10.7651
8.22654

## Sheet: 2E Dopamine dose resp sprouting
	Dopamine (µM)	sprouting d3-d6 (fold area of d3)
	0.0001	4.2793	19.8407	5.85216	18.1956	8.12868	5.59381	11.9303	4.19049	9.92116
	0.001	7.18062	7.39717	12.8886	10.2077	9.2133	7.34	7.21332	6.95849	5.68943
	0.01	8.97433	5.18886	5.96428	7.80211	7.98	10.0184	7.70351	7.0606	6.21696
	0.1	2.95769	8.18028	4.2866	4.47284	10.8754	9.16389	10.2888	7.69679	4.61956
	1	4.67878	4.85044	2.63933	2.45979	4.31383	9.32347	2.69044	3.36309	3.5452
	10	5.6929	3.18546	2.49547	3.45832	4.58678	6.06521	2.67886	2.88679	3.31154
	100	1.11848	1.77877	1.49246	1.03138	1.77722	1.27575	1.65578	1.89725	1.13489
	1000	0	0	0	0	0	0	0	0	0
	10000	0	0	0	0	0	0	0	0	0

## Sheet: 2G HCEC proliferation
	PBS	L-DOPA	Dopamine		VEGF	LD+VEGF	DA+VEGF
	35	37	27.9878		89.5325	79.7967	24.3089
	24	28	32.4593		113.252	88.8008	42.3374
	40	44	43.8415		119.024	109.533	43.7602
	38	32	39.6545		105.976	95.2033	45.0203

[truncated: 9 more sheets: 2H Dopamine regulated RNAsq, 2F DUSPKO sprouting, 3A Drd qPCR retina, 3B Drd qPCR RPE choroid, Feuil 3C DRD2 qPCR hRPE HCEC, 3E agonist ChorExpl, 3G MP count agonist, 3H CNVquant agonist, 4A,B,C,D,E,F]
